# Supplementary material for: Ecological drivers of fine-scale distribution of arbuscular mycorrhizal fungi in a semiarid Mediterranean scrubland
Source: Ann Bot. 2023 Mar 28;131(7):1107–19. doi: 10.1093/aob/mcad050 (PMC10457037; doi:10.1093/aob/mcad050)
Supplement: mcad050_suppl_Supplementary_Data [file mcad050_suppl_supplementary_data.txt]

>24_Thymus_vulgaris
AAAGCAAGTGTCGGGTTCAAAGCGGGTGTTAAAGAGTACAAATTGACTTA
TTATACTCCTGAATACGAAACCAAAGATACTGATATCTTGGCAGCATTCC
GAGTAACTCCTCAACCCGGAGTTCCGCCTGAAGAAGCAGGGGCCGCGGTA
GCTGCCGAATCTTCTACTGGTACATGGACAACTGTGTGGACCGATGGACT
TACCAGCCTTGATCGTTACAAAGGGCGATGCTACCACATTGAGCCCGTTC
CCGGAGAAAAAGATCAATATATCTGTTATGTAGCTTACCCTTTAGACCTT
TTTGAAGAAGGTTCTGTTACTAACATGTTTACTTCCATTGTAGGAAATGT
ATTTGGATTCAAAGCCCTACGTGCTCTACGTCTGGAAGATCTGCGAATTC
CTGTTGCTTATGTTAAAACTTTCCAAGGCCCGCCTCATGGGATCCAAGTT
GAGAGAGATAAATTGAACAAGTATGGTCGTCCTCTGCTGGGATGTACTAT
TAAACCTAAATTGGGGTTATCTGCTAAAAATTACGGTAGAGCGGTTTATG
AATGTCTT
>25_Thymus_lacaitae
AAAGCAAGTGTTGGGTTCAAAGCGGGTGTTAAAGAGTACAAATTGACTTA
TTATACTCCTGAATACGAAACCAAAGATACTGATATCTTGGCAGCATTCC
GAGTAACTCCTCAACCCGGAGTTCCGCCTGAAGAAGCAGGGGCCGCGGTA
GCTGCCGAATCTTCTACTGGTACATGGACAACTGTGTGGACCGATGGACT
TACCAGCCTTGATCGTTACAAAGGGCGATGCTACCACATTGAGCCCGTTC
CCGGAGAAAAAGATCAATATATCTGTTATGTAGCTTACCCTTTAGACCTT
TTTGAAGAAGGTTCTGTTACTAACATGTTTACTTCCATTGTAGGAAATGT
ATTTGGATTCAAAGCCCTACGTGCTCTACGTCTGGAAGATCTGCGAATTC
CTGTTGCTTATGTTAAAACTTTCCAAGGCCCGCCTCATGGGATCCAAGTT
GAGAGAGATAAATTGAACAAGTATGGTCGTCCTCTGCTGGGATGTACTAT
TAAACCTAAATTGGGGTTATCTGCTAAAAAYTACGGTAGAGCGGTTTATG
AATGTCTT
>26_Ononis_tridentata
AAAGCAAAGGTTGGGTTCAAAGCTGGTGTTAAAGATTATAAATTGACTTA
TTATACTCCTGAGTATGAAACCAAAGATACTGATATCTTGGCAGCATTCC
GAGTAACTCCTCAACCTGGAGTTCCGCCTGAAGAAGCAGGTGCAGCGGTA
GCTGCCGAATCTTCTACTGGGACATGGACAACTGTGTGGACCGATGGACT
TACCAGTCTTGATCGTTATAAAGGACGCTGCTACCACATCGAGCCTGTTG
CTGGAGAAGAAAGTCAATTTATTGCTTATGTAGCTTATCCCTTAGACCTT
TTTGAAGAAGGTTCTGTTACGAACATGTTTACCTCCATCGTAGGTAATGT
ATTTGGGTTCAAGGCCTTGCGCGCTCTACGTCTGGAAGATTTGCGAATCC
CTAATGCTTATGTTAAAACTTTCCAAGGTCCTCCTCACGGAATCCAAGTT
GAGAGAGATAAATTGAACAAATATGGACGTCCCCTATTGGGATGTACTAT
TAAACCAAAATTGGGTTTATCCGCTAAGAATTATGGTAGAGCAGTTTATG
AATGTCTC
>28_Matthiola_fruticulosa
AAAGCAAGTGTTGGATTCAAAGCTGGTGTTAAAGAGTATAAATTGACTTA
TTATACTCCTGAATATGAAACCAAGGATACTGATATCTTGGCAGCATTCC
GAGTAACTCCTCAACCTGGAGTTCCACCTGAAGAAGCAGGGGCTGCGGTA
GCTGCTGAATCTTCTACTGGTACATGGACAACTGTGTGGACCGATGGGCT
TACCAGCCTTGACCGTTACAAAGGACGATGCTACAAAATCGAGCCCGTTC
CAGGAGAAGAAACTCAATTTATTGCGTATGTAGCTTACCCCTTAGACCTT
TTTGAAGAAGGTTCGGTTACTAACATGTTTACCTCAATTGTGGGTAATGT
ATTTGGGTTCAAAGCCCTGGCTGCTCTACGTCTAGAGGATCTGCGAATCC
CTCCTGCTTATACTAAAACTTTCCAGGGACCACCTCATGGTATCCAAGTT
GAAAGAGATAAATTGAACAAGTATGGACGTCCCCTATTAGGATGTACTAT
TAAACCTAAATTGGGGTTATCCGCGAAGAACTATGGTAGAGCAGTTTATG
AATGTCTA
>30_Coronilla_minima
AAAGCAAGTGTTGGGTTCAAAGCTGGTGTTAAAGATTATAAATTGACTTA
TTATACTCCTGAGTATGAAACCAAAGATACTGATATCTTAGCAGCATTCC
GAGTAACTCCTCAACCTGGAGTTCCGCCTGAAGAAGCAGGTGCTGCGGTA
GCTGCCGAATCTTCTACTGGTACATGGACAACCGTGTGGACCGATGGGCT
TACTAGTCTTGATCGTTACAAAGGACGATGCTACCACATCGAGCCCGTTC
CTGGAGAAGAAAGTCAATTCATTGCTTATGTAGCTTATCCTTTAGACCTT
TTTGAAGAAGGTTCTGTTACTAACATGTTTACTTCCATTGTAGGTAATGT
ATTTGGATTCAAGGCTCTTCGCGCCCTACGTCTAGAGGATTTGCGAATTC
CTAAAGCTTATGTTAAAACGTTCCAAGGTCCGCCTCACGGAATCCAAGTG
GAAAGAGATAAATTGAACAAGTATGGTCGCCCTCTATTGGGATGTACCAT
TAAACCGAAATTGGGGTTATCGGCTAAGAATTATGGTAGAGCAGTTTACG
AATGTCTT
>32_Koeleria_vallesiana_
AAAGCAAGTGTTGGATTTCAAGCTGGTGTTAAAGATTATAAATTGACTTA
CTACACTCCGGAGTATGAAACCAAGGATACTGATATCTTGGCAGCATTCC
GAGTAACTCCTCAACCTGGGGTTCCGCCGGAAGAAGCAGGGGCTGCAGTA
GCTGCCGAATCTTCTACTGGTACATGGACAACTGTTTGGACTGATGGACT
TACCAGTCTTGATCGTTACAAAGGACGATGCTATCACATCGAGCCTGTTG
CTGGGGAAGACAACCAATGGATCTGTTATGTAGCTTATCCATTAGACCTA
TTTGAAGAGGGTTCCGTTACTAACATGTTTACTTCCATTGTGGGTAACGT
ATTTGGTTTCAAAGCCCTACGTGCTCTACGTTTGGAGGATCTACGAATTC
CCCCTGCTTATACAAAAACTTTCCAAGGCCCGCCTCATGGTATCCAAGTT
GAAAGAGATAAGTTGAACAAGTATGGTCGTCCTTTATTGGGATGTACTAT
TAAACCAAAATTGGGATTATCTGCAAAAAATTACGGTAGAGCGTGTTATG
AGTGTCTA
>33_Koeleria_castellana
AAAGCAAGTGTTGGATTTCAAGCTGGTGTTAAAGATTATAAATTGACTTA
CTACACTCCGGAGTATGAAACCAAGGATACTGATATCTTGGCAGCATTCC
GAGTAACTCCTCAACCTGGGGTTCCGCCGGAAGAAGCAGGGGCTGCAGTA
GCTGCCGAATCTTCTACTGGTACATGGACAACTGTTTGGACTGATGGACT
TACCAGTCTTGATCGTTACAAAGGACGATGCTATCACATCGAGCCTGTTG
CTGGGGAAGACAACCAATGGATCTGTTATGTAGCTTATCCATTAGACCTA
TTTGAAGAGGGTTCCGTTACTAACATGTTTACTTCCATTGTGGGTAACGT
ATTTGGTTTCAAAGCCCTACGTGCTCTACGTTTGGAGGATCTACGAATTC
CCCCTGCTTATACAAAAACTTTCCAAGGCCCGCCTCATGGTATCCAAGTT
GAAAGAGATAAGTTGAACAAGTATGGTCGTCCTTTATTGGGATGTACTAT
TAAACCAAAATTGGGATTATCTGCAAAAAATTACGGTAGAGCGTGTTATG
AGTGTCTA
>39_Linum_narbonense
AAAGCAAGTGTTGGATTCAAGGCTGGTGTTAAAGATTATAAATTAACTTA
TTATACTCCTGAATATGAAACCAAAGATACTGATATCTTGGCAGCATTCC
GAGTAACTCCTCAACCAGGAGTTCCGCCTGAGGAAGCGGGGGCGGCGGTA
GCTGCTGAATCTTCTACTGGTACATGGACGACTGTGTGGACCGATGGGCT
TACCAGTCTTGATCGTTATAAAGGACGATGCTACCACATTGAACCCGTTG
CCGGAGAAGAAAGTCAATTTATTGCTTATGTAGCTTACCCCTTAGACCTT
TTTGAAGAAGGTTCTGTTACTAACATGTTTACTTCCATTGTGGGTAATGT
GTTTGGGTTTAAAGCCCTGCGAGCCCTACGTCTGGAGGATTTGCGAATCC
CTCCTGCTTATTCTAAAACTTTCCAAGGCCCGCCTCACGGGATTCAAGTT
GAGAGAGATAAATTGAACAAGTATGGTCGCCCCCTATTGGGCTGTACTAT
TAAACCGAAACTGGGCTTATCCGCTAAGAATTATGGTAGAGCTGTTTATG
AATGTCTT
>51_Avenula_bromoides
AAAGCAAGTGTTGGATTTCAAGCTGGTGTTAAAGATTATAAATTGACTTA
CTACACCCCGGAGTATGAAACCAAGGATACTGATATCTTGGCAGCATTCC
GAGTAACTCCTCAGCCTGGGGTTCCGCCGGAAGAAGCAGGGGCTGCAGTA
GCTGCCGAATCTTCTACTGGTACATGGACAACTGTTTGGACTGATGGACT
TACCAGTCTTGATCGTTACAAAGGACGATGCTATCACATCGAGCCTGTTG
CTGGGGAAGACAACCAATGGATCTGTTATGTAGCTTATCCATTAGACCTA
TTTGAAGAGGGTTCCGTTACTAACATGTTTACTTCCATTGTGGGTAACGT
ATTTGGTTTCAAAGCTCTACGTGCTCTACGTCTGGAGGATCTACGAATTC
CCCCTGCTTATACAAAAACTTTCCAAGGCCCGCCTCATGGTATCCAAGTT
GAAAGAGATAAGTTGAACAAGTATGGTCGTCCTTTATTGGGATGTACTAT
TAAACCAAAATTGGGATTATCCGCAAAAAATTATGGTAGAGCGTGTTATG
AGTGTCTA
>1_Helychrisum_serotinum
AAAGCAAGTGTTGGATTCAAAGCAGGTGTTAAAGATTATAAATTGACTTA
TTATACTCCTGAGTATGAAACCAAGGATACTGATATCTTGGCAGCATTTC
GAGTAACTCCTCAACCTGGAGTTCCGCCTGAAGAAGCAGGGGCCGCAGTA
GCTGCCGAATCTTCTACTGGTACATGGACAACTGTGTGGACCGATGGACT
TACGAGCCTTGATCGTTACAAAGGACGATGCTATGGAATCGAGCCTGTTC
CTGGAGAAGAAAGTCAATTTATTGCTTATGTAGCTTACCCATTAGACCTT
TTTGAAGAAGGTTCTGTTACTAACATGTTTACTTCCATTGTAGGTAATGT
ATTTGGGTTCAAAGCCCTGCGTGCTCTACGTTTGGAAGATTTGCGAATCC
CTACTGCGTATGTTAAAACTTTCCAAGGTCCGCCTCACGGCATCCAAGTT
GAGAGAGATAAATTGAACAAGTATGGTCGTCCCCTGTTGGGATGTACTAT
TAAACCTAAATTGGGGTTATCCGCTAAAAACTACGGTAGAGCTGTTTATG
AATGTCTT
>10_Helianthemun_squamatum
AAAGCAAGTGTTGGATTCAAAGCTGGTGTTAAAGAGTATAAATTGACTTA
TTATACTCCGGAATACGAAACCAAAGATACTGATATCTTGGCAGCATTCC
GAGTAACACCGCAACCTGGAGTTCCTCCTGAAGAAGCAGGGGCTGCGGTA
GCTGCGGAATCTTCCACTGGTACATGGACAACTGTGTGGACCGATGGACT
TACCAGCCTTGATCGTTACAAAGGCCGATGCTACCACATCGAGCCCGTTG
CTGGCGAAGAAAATCAATATATATGTTATGTAGCTTACCCTTTAGACCTT
TTTGAAGAGGGTTCGGTTACTAACATGTTTACTTCCATTGTGGGTAATGT
ATTTGGGTTTAAAGCCCTGCGCGCCCTACGTTTAGAGGATCTGCGAATCC
CTGTTGCTTATACTAAAACTTTCCAAGGCCCACCTCACGGTATTCAAGTT
GAAAGAGATAAGTTGAACAAGTATGGCCGTCCCCTACTGGGATGTACTAT
TAAACCTAAATTAGGCTTATCCGCTAAGAACTACGGTAGAGCGGTTTATG
AATGTCTA
>11_Helianthemum_cinereum
AAAGCAAGTGTTGGATTCAAAGCTGGTGTGAAAGAGTATAAATTGACTTA
CTATACTCCGGAATACGAAACCAAAGATACTGATATCTTGGCAGCATTCC
GAGTAACACCGCAACCCGGAGTTCCTCCTGAAGAAGCAGGGGCTGCGGTA
GCTGCTGAATCTTCTACTGGTACATGGACAACTGTGTGGACTGATGGACT
TACCAGCCTTGATCGTTACAAGGGCCGATGCTACCACATCGAGCCCGTTG
CTGGCGAAGAAAATCAATATATATGTTATGTAGCTTACCCTTTAGACCTT
TTTGAAGAGGGTTCGGTTACTAACATGTTTACTTCCATTGTGGGTAATGT
TTTTGGGTTCAAAGCCCTGCGCGCTCTACGTTTAGAGGATCTGCGAATCC
CTGTTGCTTATACTAAGACTTTCCAAGGCCCACCTCACGGTATTCAAGTT
GAAAGAGATAAGTTGAATAAGTATGGCCGTCCGCTACTGGGATGTACTAT
TAAACCTAAATTAGGCTTATCCGCTAAGAACTATGGTCGAGCGGTTTATG
AATGTCTA
>13_Cephalaria_leucantha
AAAGCAAGTGCTGGATTCAAAGCGGGCGTTAAAGATTACAAATTGACTTA
TTATACTCCTGACTATGAAACCAAAGATACTGATATCTTGGCAGCATTCC
GAGTAACTCCTCAACCTGGAGTTCCACCTGAAGAAGCAGGGGCCGCAGTA
GCTGCCGAATCTTCAACTGGTACATGGACAACTGTGTGGACCGATGGGCT
TACCAGTCTTGATCGTTACAAAGGGCGATGCTACCACATCGAGCCCGTTG
CTGGAGAAGAAAATCAATTTATTGCTTATGTAGCTTACCCATTAGACCTT
TTTGAAGAAGGTTCTGTTACTAACATGTTTACTTCTATTGTGGGTAATGT
ATTTGGGTTCAAAGCCCTGCGCGCTCTACGTCTGGAAGATCTGCGAATCC
CTGTCGCTTATGTTAAAACTTTCCAAGGCCCGCCTCATGGCATCCAAGTT
GAGAGAGATAAATTAAACAAGTATGGTCGCCCCCTGTTGGGATGTACTAT
TAAACCTAAATTGGGGTTGTCTGCTAAAAACTATGGTAGAGCAGTTTATG
AATGTCTA
>14_Euphorbia_nicaeensis
AAAGCAAGTGTTGGATTCAAGGCTGGTGTTAAAGATTATAAATTGACTTA
TTATACTCCTGAATATGAAACCAAAGATACTGATATCTTGGCAGCATTCC
GAGTAACTCCTCAACCTGGAGTTCCGCCTGAGGAAGCAGGAGCTGCGGTA
GCTGCTGAATCTTCTACTGGTACATGGACAACTGTGTGGACCGATGGACT
TACCAGTCTTGATCGTTATAAAGGACGATGCTACCACATCGAGCCCGTTG
CTGGAGAAGAAAATCAATATATTGCTTATGTAGCTTACCCCTTAGACCTT
TTTGAAGAAGGTTCTGTTACTAACATGTTTACCTCCATTGTGGGTAATGT
ATTTGGGTTCAAAGCCCTGCGCGCTCTACGTCTGGAGGATTTGCGAATCC
CTCCTGCTTATACTAAAACTTTCCAAGGGCCACCTCACGGCATCCAAGTT
GAGAGAGATAAATTGAACAAATATGGTCGCCCTCTATTGGGTTGTACTAT
TAAACCAAAATTAGGGCTATCTGCTAAGAATTACGGTAGAGCGGTTTATG
AATGTCTT
>16_Quercus_coccifera
AAAGCAAGTGTTGGATTCAAAGCTGGTGTTAAAGATTATAAATTGACTTA
TTATACTCCTGACTATCAAACCAAAGATACTGATATCTTGGCAGCCTTCC
GAGTAACTCCTCAACCTGGAGTTCCGCCCGAGGAAGCAGGGGCCGCGGTA
GCTGCTGAATCTTCCACTGGGACATGGACAACTGTGTGGACTGACGGGCT
TACCAGTCTTGATCGTTACAAAGGACGATGCTACCACATCGAGCCGGTTG
CTGGAGAAGAAAATCAATTTATTGCTTATGTAGCTTACCCCTTAGACCTC
TTTGAAGAAGGTTCTGTTACTAACATGTTTACTTCCATTGTGGGTAATGT
ATTTGGATTCAAGGCCCTGCGCGCTCTACGTCTGGAGGATTTGCGAATCC
CTACTTCTTATTCTAAAACTTTCCAAGGTCCGCCTCATGGCATCCAAGTT
GAGAGGGATAAATTAAACAAGTATGGCCGCCCCCTATTAGGATGTACTAT
TAAACCTAAATTGGGATTATCCGCTAAGAATTACGGTAGAGCAGTTTATG
AATGTCTC
>17_Quercus_ilex
AAAGCAAGTGTTGGATTCAAAGCTGGTGTTAAAGATTATAAATTGACTTA
TTATACTCCTGACTATCAAACCAAAGATACTGATATCTTGGCAGCCTTCC
GAGTAACTCCTCAACCTGGAGTTCCGCCCGAGGAAGCAGGGGCCGCGGTA
GCTGCTGAATCTTCCACTGGGACATGGACAACTGTGTGGACTGACGGGCT
TACCAGTCTTGATCGTTACAAAGGACGATGCTACCACATCGAGCCGGTTG
CTGGAGAAGAAAATCAATTTATTGCTTATGTAGCTTACCCCTTAGACCTC
TTTGAAGAAGGTTCTGTTACTAACATGTTTACTTCCATTGTGGGTAATGT
ATTTGGATTCAAGGCCCTGCGCGCTCTACGTCTGGAGGATTTGCGAATCC
CTACTTCTTATTCTAAAACTTTCCAAGGTCCGCCTCATGGCATCCAAGTT
GAGAGGGATAAATTAAACAAGTATGGCCGCCCCCTATTAGGATGTACTAT
TAAACCTAAATTGGGATTATCCGCTAAGAATTACGGTAGAGCAGTTTATG
AATGTCTC
>19_Salvia_lavandulifolia
AAAGCAAGTGTTGGATTCAAAGCGGGTGTTAAAGAGTACAAATTGACTTA
TTATACTCCTGAATACGAAACCAAAGATACTGATATCTTGGCAGCATTCC
GAGTAACTCCTCAACCCGGAGTTCCGCCTGAAGAAGCAGGGGCCGCGGTA
GCTGCCGAATCTTCTACTGGTACATGGACAACTGTGTGGACCGATGGACT
TACCAGCCTTGATCGTTACAAAGGGCGATGCTACCACATTGAGCCCGTTC
CTGGAGAAAAAGATCAATATATCTGTTATGTAGCTTACCCTTTAGACCTT
TTTGAAGAAGGTTCTGTTACTAACATGTTTACTTCCATTGTAGGAAATGT
ATTTGGATTCAAAGCCCTACGTGCTCTACGTCTGGAAGATCTGCGAATTC
CTGTTGCTTATGTTAAAACTTTCCAAGGCCCGCCTCATGGGATCCAAGTT
GAGAGAGATAAATTGAACAAGTACGGTCGTCCTCTGCTGGGATGTACTAT
TAAACCTAAATTGGGGTTATCTGCTAAAAACTATGGTAGAGCGGTTTATG
AATGTCTT
>2_Eringium_campestre
AAAGCAGGCGTTGGATTCAAAGCTGGAGTTAAAGATTACAAATTGAATTA
TTATACTCCTGAATATGAAACCAAAGATACTGATATCTTGGCAGCATTCC
GAGTAACTCCTCAACCTGGAGTTCCACCTGAAGAAGCAGGGGCCGCGGTA
GCTGCCGAATCTTCTACTGGTACATGGACAACTGTGTGGACCGATGGACT
TACCAGCCTTGATCGTTACAAAGGGCGATGCTACGAAATCGAGCCCGTGC
CTGGAGAAGAAAGTCAATTTATTGCTTATGTAGCTTACCCATTAGACCTT
TTTGAAGAAGGTTCTGTTACTAACATGTTTACTTCCATTGTAGGTAATGT
ATTTGGGTTCAAAGCCCTGCGCGCTCTACGTCTGGAAGATCTGCGAATCC
CTGTTGCTTATGTTAAAACTTTCCAAGGACCGCCTCATGGCATCCAAGTT
GAGAGAGATAAATTGAACAAGTATGGTCGTCCCCTGTTGGGATGTACTAT
TAAACCTAAATTGGGGTTATCTGCTAAAAACTACGGTAGGGCGGTTTATG
AATGTCTT
>20_Teucrium_gnaphalodes
AAAGCAAGTGTTGGATTCAAAGCGGGTGTTAAAGAGTACAAATTGACTTA
TTATACTCCTGAATACGAAACCAAAGATACTGATATCTTGGCAGCATTCC
GAGTAACTCCTCAACCCGGAGTTCCGCCTGAAGAAGCAGGGGCCGCGGTA
GCTGCCGAATCTTCTACTGGTACATGGACAACTGTGTGGACGGATGGACT
TACCAGCCTTGATCGTTACAAAGGGCGATGCTACCACATCGAGCCCGTTC
TTGGAGAAAAAGATCAATATATCTGTTATGTAGCTTACCCTTTAGACCTT
TTTGAAGAAGGTTCTGTTACTAACATGTTTACTTCCATTGTAGGAAATGT
ATTTGGATTCAAAGCCCTACGTGCTCTACGTCTGGAAGATCTGCGAATCC
CTACTGCTTATATTAAAACTTTCCAAGGCCCACCTCATGGGATCCAAGTT
GAGAGAGATAAATTGAACAAGTACGGCCGTCCTCTGTTGGGATGTACAAT
TAAACCGAAATTGGGGTTATCCGCTAAAAACTATGGTAGAGCAGTTTATG
AATGTCTT
>21_Teucrium_capitatum
AAAGCAAGTGTTGGATTCAAAGCGGGTGTTAAAGAGTACAAATTGACTTA
TTATACTCCTGAATACGAAACCAAAGATACTGATATCTTGGCAGCATTCC
GAGTAACTCCTCAACCCGGAGTTCCGCCTGAAGAAGCAGGGGCCGCGGTA
GCTGCCGAATCTTCTACTGGTACATGGACAACTGTGTGGACGGATGGACT
TACCAGCCTTGATCGTTACAAAGGGCGATGCTACCACATCGAGCCCGTTC
TTGGAGAAAAAGATCAATATATCTGTTATGTAGCTTACCCTTTAGACCTT
TTTGAAGAAGGTTCTGTTACTAACATGTTTACTTCCATTGTAGGAAATGT
ATTTGGATTCAAAGCCCTACGTGCTCTACGTCTGGAAGATCTGCGAATCC
CTACTGCTTATATTAAAACTTTCCAAGGCCCACCTCATGGGATCCAAGTT
GAGAGAGATAAATTGAACAAGTACGGCCGTCCTCTGTTGGGATGTACAAT
TAAACCGAAATTGGGGTTATCCGCTAAAAACTATGGTAGAGCAGTTTATG
AATGTCTT
>22_Lavandula_latifolia
AAAGCAAGTGTTGGATTCAAAGCGGGTGTTAAAGAGTACAAATTGACTTA
TTATACTCCTGAATACGAAACCAAAGATACTGATATCTTGGCAGCATTCC
GAGTAACTCCTCAACCTGGAGTTCCGCCTGAAGAAGCAGGGGCCGCGGTA
GCTGCCGAATCTTCTACTGGTACATGGACAACTGTGTGGACCGATGGACT
TACCAGCCTTGATCGTTACAAAGGGCGATGCTACAACATCGAGCCCGTTC
CTGGAGAAAAAGATCAATATATCTGTTATGTAGCTTATCCTTTAGACCTT
TTTGAAGAAGGTTCTGTTACTAACATGTTTACTTCCATTGTAGGAAATGT
ATTTGGATTCAAAGCCCTACGTGCTCTACGTCTGGAAGATCTGCGAATTC
CTCCTGCTTATATTAAAACTTTCCAAGGCCCGCCTCATGGGATCCAAGTT
GAAAGAGATAAATTGAACAAGTACGGTCGTCCTCTGCTGGGATGTACTAT
TAAACCTAAATTGGGGTTATCTGCTAAAAACTACGGTAGAGCGGTTTATG
AATGTCTT
>23_Sideritis_incana
AAAGCAAGTGTTGGATTCAAAGCGGGTGTTAAAGAGTACAAATTGACTTA
TTATACCCCTGAATACGAAACCAAAGATACTGATATCTTGGCAGCATTCC
GAGTAACTCCTCAACCTGGAGTTCCGCCCGAAGAAGCAGGGGCCGCGGTA
GCTGCCGAATCTTCGACTGGTACATGGACAACTGTGTGGACCGATGGGCT
TACCAGCCTTGATCGTTACAAAGGGCGATGCTACCACATTGAGCCCGTTC
TTGGAGAAAAAGATCAATATATCTGTTATGTAGCTTACCCTTTAGACCTT
TTTGAAGAAGGTTCTGTTACTAACATGTTTACTTCCATTGTAGGAAATGT
ATTTGGATTCAAAGCCCTACGTGCTCTACGTCTGGAAGATCTGCGTGTCC
CTACTGCTTATATTAAAACTTTCCAAGGCCCGCCTCATGGGATCCAAGTT
GAGAGAGATAAATTGAACAAGTATGGTCGTCCTCTGTTGGGATGTACTAT
TAAACCGAAATTGGGGTTATCTGCTAAAAACTATGGTAGAGCAGTTTATG
AATGTCTT
>34_Stipa_tenacissima
AAAGCAAGTGTTGGATTTCAAGCTGGTGTTAAAGATTATAAATTGACTTA
CTACACCCCGGAATATGAAACCAAGGATACTGATATCTTGGCAGCATTCC
GAGTAACTCCTCAGCCMGGGGTTCCGCCCGAAGAAGCAGGGGCTGCAGTA
GCTGCCGAATCTTCTACTGGTACATGGACAACTGTTTGGACTGATGGACT
TACCAGTCTTGATCGTTACAAAGGACGATGCTATCACATCGAGCCTGTTG
CTGGGGAAGACAATCAATATATCGCTTATGTAGCTTATCCATTAGACCTA
TTTGAAGAGGGTTCCGTTACTAACATGTTTACTTCCATTGTGGGTAACGT
ATTTGGTTTCAAAGCCCTACGTGCTCTACGTCTGGAGGATCTACGAATTC
CCCCTACTTATTCAAAAACTTTCCAAGGCCCGCCTCATGGTATCCAAGTT
GAAAGAGATAAGTTGAACAAGTATGGTCGTCCTTTATTGGGATGTACTAT
TAAACCAAAATTGGGATTATCCGCAAAAAATTACGGTAGAGCGTGTTATG
AGTGTCTA
>35_Stipa_pennata
AAAGCAGGTGTTGGATTTCAAGCTGGTGTTAAAGATTATAGATTGACTTA
CTACACTCCGGAGTATGAAACCAAGGATACTGATATCTTGGCAGCATTCC
GAGTAACTCCTCAGCCCGGGGTTCCGCCCGAAGAAGCGGGGGCTGCAGTA
GCTGCCGAATCTTCTACTGGTACATGGACAACTGTTTGGACTGATGGACT
TACCAGTCTTGATCGTTACAAAGGACGATGCTATCACATCGAGCCTGTTC
CTGGGGAAGACAGTCAATTTATCGCTTATGTAGCTTATCCATTAGACCTA
TTTGAAGAGGGTTCCGTTACTAACATGTTTACTTCCATTGTGGGTAACGT
ATTTGGTTTCAAAGCCCTACGTGCTCTACGTCTGGAGGATCTACGAATTC
CCGTTGCTTATTCAAAAACTTTCGACGGCCCGCCTCATGGTATCCAAGTT
GAAAGAGATAAGTTGAACAAGTATGGTCGTCCTTTATTGGGATGTACTAT
TAAACCAAAATTGGGATTATCCGCAAAAAATTACGGTAGAGCGTGTTATG
AGTGTCTA
>36_Coris_monspeliensis
AAAGCAGGTACTGGATTCAAAGCTGGTGTTAAAGATTACAAATTGACTTA
TTATACTCCTGAGTATGCAACTAAGGATACTGATATCTTGGCAGCATTCC
GAGTAACTCCTCAACCTGGAGTTCCGCCGGAAGAAGCAGGGGCCGCAGTA
GCTGCCGAATCTTCTACTGGTACATGGACAACCGTGTGGACCGATGGACT
TACTAGCCTTGATCGTTACAAAGGGCGATGCTACCACATTGAGCCTGTTG
CTGGAGAAGAAAATCAATATATTGCTTATGTAGCTTATCCTTTAGACCTT
TTTGAAGAAGGTTCTGTTACTAACATGTTTACTTCTATCGTGGGTAATGT
ATTTGGGTTCAAAGCCCTGCGCGCTCTACGTCTGGAAGATTTGCGAATCC
CGCCTGCGTATGTTAAGACTTTCCAAGGCCCGCCTCATGGTATCCAAGTT
GAAAGAGATAAATTGAATAAGTATGGTCGTCCCCTGTTGGGATGTACTAT
TAAACCTAAATTGGGGTTATCTGCTAAAAACTACGGTAGAGCTGTTTATG
AATGTCTT
>37_Bupleurum_fruticescens
AAAGCAGGTGTTGGATTCAAAGCTGGGGTTAAAGATTACAAATTGACTTA
TTATACTCCTGAATATGAAACCAAAGATACTGATATCTTGGCAGCATTCA
GAGTAACTCCTCAACCAGGAGTTCCACCTGAAGAAGCGGGGGCCGCGGTA
GCTGCCGAATCTTCTACTGGTACATGGACCACTGTGTGGACCGATGGACT
TACCAGCCTTGATCGTTACAAAGGGCGATGCTACGGAATCGAGCCCGTTC
CTGGAGAAGAAAATCAATTTATCGCTTATGTAGCTTACCCATTAGATCTT
TTTGAAGAAGGTTCTGTTACTAACATGTTTACTTCCATCGTAGGTAATGT
ATTTGGGTTCAAAGCCCTGCGCGCTCTACGTCTGGAAGATCTGCGAATCC
CCGTTGCTTATGTTAAAACTTTCCAAGGACCGCCTCATGGCATCCAAGTT
GAGAGAGATAAATTGAACAAGTATGGTCGTCCCCTGTTGGGATGTACTAT
TAAACCTAAATTGGGGTTATCCGCTAAAAACTACGGTAGAGCGGTTTATG
AATGTCTC
>38_Linum_Suffruticosum
AAAGCAAGTGTTGGATTCCAGGCTGGTGTTAAAGATTATAAATTAACTTA
TTATACTCCTGACTATGAAACCAAAGATACAGATATCTTGGCAGCATTCC
GAGTAACTCCTCAACCAGGAGTTCCGCCTGAGGAAGCGGGGGCTGCGGTA
GCTGCTGAATCTTCTACTGGTACGTGGACAACTGTGTGGACCGATGGGCT
TACCAGCCTTGATCGTTATAAAGGACGATGCTACCACATTGAACCCGTTC
CCGGAGAAGAAAGTCAATTTATTGCTTATGTAGCTTACCCCTTAGACCTT
TTTGAAGAAGGTTCTGTTACTAACATGTTTACTTCCATTGTAGGTAATGT
ATTTGGGTTCAAAGCCCTGCGCGCCCTACGCCTGGAGGATTTGCGAATCC
CTCCTGCTTATACTAAAACTTTCCAAGGCCCGCCTCACGGGATTCAAGTT
GAGAGAGATAAATTGAACAAGTATGGTCGCCCCCTATTGGGCTGTACTAT
TAAACCGAAACTGGGCTTATCCGCTAAGAATTATGGTAGAGCTGTTTATG
AATGTCTT
>4_Staehelina_dubia
AAAGCAAGTGTTGGATTCAAAGCTGGTGTTAAAGATTATAAATTGACTTA
TTATACTCCTGACTATAAAACCAAGGATACTGATATCTTGGCAGCATTTC
GAGTAACTCCTCAACCTGGAGTTCCGCCTGAAGAAGCAGGGGCCGCAGTA
GCCGCCGAATCTTCTACTGGTACATGGACAACTGTGTGGACCGATGGACT
TACGAGCCTTGATCGTTACAAAGGGCGATGCTATGGAATCGAGCCTGTTC
CTGGAGACGAAAATCAATTTATTGCTTATGTAGCTTACCCATTAGACCTT
TTTGAAGAAGGTTCTGTTACTAACATGTTTACTTCCATTGTAGGTAATGT
ATTTGGGTTCAAAGCCCTGCGTGCTCTACGTCTGGAAGATTTGCGAATCC
CGACTGCGTATATTAAAACTTTCCAAGGTCCGCCTCACGGTATCCAAGTT
GAGAGAGATAAATTGAACAAGTATGGTCGTCCCCTGTTGGGATGTACTAT
TAAACCTAAATTGGGGTTATCCGCTAAAAACTACGGTAGAGCTGTTTATG
AATGTCTT
>41_Arenaria_cavanillesiana_
AAAGCAAGTGTTGGATTTAAAGCTGGTGTTAAAGATTACAAATTGACTTA
TTATACTCCTGAGTATGAAACCCTGGATACTGATATCTTGGCAGCATTCC
GAGTAACGCCTCAACCTGGAGTTCCGCCCGAAGAAGCAGGGGCCGCAGTA
GCCGCCGAATCTTCTACTGGTACATGGACAACTGTATGGACCGACGGACT
TACCAGTCTTGATCGTTACAAAGGACGATGCTACCACATTGAGCCCGTTG
CTGGAGAAGAAAATCAATATATTTGTTATGTAGCTTATCCCTTAGACCTT
TTTGAGGAAGGCTCTGTTACTAACATGTTTACTTCCATCGTAGGTAATGT
ATTTGGGTTCAAAGCCTTGCGTGCTCTACGCTTGGAGGATTTGCGAATCC
CTGTTGCTTATATAAAAACTTTCCAGGGCCCCCCTCACGGTATCCAAGTT
GAGAGAGATAAATTGAACAAGTATGGCCGTCCCCTATTGGGATGCACTAT
TAAACCAAAATTGGGGTTATCCGCTAAAAACTATGGGCGAGCAGTTTATG
AATGTCTT
>43_Thesium_divaricatum
AAAGCAGGTGTTGGATTCAAAGCGGGTGTTAAAGATTACAAATTAACTTA
TTATACTCCCGATTATGAAACCAAAGATACTGATATCTTGGCAGCATTCC
GAGTAACTCCTCAACCTGGAGTTCCGCCTGAGGAAGCAGGGGCCGCAGTA
GCTGCGGAATCCTCTACTGGTACATGGACAACTGTGTGGACCGATGGACT
TACCAGCCTTGATCGTTACAAAGGACGATGCTACCATATCGAGCCCGTTG
CTGGAGAAGAAAATCAATTTATTGCTTATGTAGCTTACCCCTTAGACCTT
TTTGAAGAAGGTTCTGTTACTAACATGTTTACTTCCATTGTGGGTAATGT
ATTTGGGTTCAAAGCCCTGCGTGCTCTACGGCTAGAGGATCTGCGAATTC
CTCCTGCTTATTCTAAAACTTTCCAAGGGCCGCCTCATGGCATCCAAGTT
GAAAGAGATAAATTGAACAAGTATGGCCGTCCCCTATTGGGATGTACTAT
TAAACCTAAATTGGGGTTATCCGCTAAGAACTACGGTAGGGCAGTTTACG
AATGTCTT
>44_Sanguisorba_minor
AAAGCAAGTGTTGGATTCAAAGCTGGTGTTAAAGATTATAAATTGACTTA
TTATACTCCGGAGTATGAAACAAAAGATACTGATATCTTGGCAGCATTTC
GAGTAACTCCTCAACCTGGAGTTCCTCCTGAGGAAGCAGGGGCGGCAGTA
GCTGCGGAATCTTCTACTGGTACATGGACAACTGTATGGACTGACGGGCT
TACCAGTCTTGATCGTTACAAAGGCCGCTGCTACCATATTGAACCTGTTC
CTGGAGAAGAAAGTCAATTTATTGCTTATGTAGCTTACCCCTTAGACCTT
TTTGAAGAGGGTTCGGTTACTAACATGTTTACTTCCATTGTAGGTAATGT
ATTTGGGTTCAAGGCCTTACGCGCTCTACGTCTGGAAGATTTACGAATTC
CTGTTGCTTATGTTAAAACTTTCCAAGGCCCGCCTCACGGGATCCAAGTT
GAAAGAGATAAATTGAACAAGTACGGCCGCCCTCTATTGGGATGCACTAT
TAAACCGAAATTGGGGTTATCCGCTAAGAATTACGGTAGAGCAGTTTATG
AATGTCTA
>48_Helianthemum_hirtum
AAAGCAAGTGTTGGATTCAAAGCTGGGGTTAAGGAGTATAAATTGACTTA
TTATACTCCGGAATACGAAACCAAAGATACTGATATCTTGGCAGCATTCC
GAGTAACACCACAACCCGGAGTTCCTCCTGAAGAAGCAGGGGCTGCGGTA
GCTGCTGAATCTTCTACTGGTACATGGACAACTGTGTGGACCGATGGACT
TACCAGCCTTGATCGTTACAAAGGCCGATGCTACCACATCGAGCCCGTTG
CTGGCGAAGAAAATCAATATATATGTTATGTAGCTTACCCGTTAGACCTT
TTTGAAGAGGGTTCGGTTACTAATATGTTTACTTCCATTGTGGGTAATGT
ATTTGGGTTCAAAGCCCTGCGCGCTCTACGTTTAGAGGATCTGCGAATCC
CTGTTGCTTATACTAAAACTTTCCAAGGCCCACCTCACGGTATTCAAGTT
GAAAGAGATAAGTTGAACAAGTATGGCCGTCCGCTACTGGGATGTACTAT
TAAACCGAAATTAGGCTTATCCGCTAAGAACTATGGTAGAGCGGTTTATG
AATGTCTA
>49_Hippocrepis_commutata
AAAGCAAGTGTTGGGTTCAAAGCTGGTGTTAAAGATTATAGATTGACTTA
TTATACTCCTGAGTATGAAACCAAGGATACTGATATCTTAGCAGCATTCC
GAGTAACTCCTCAACCTGGAGTTCCGCCTGAAGAAGCAGGCGCTGCGGTA
GCTGCCGAATCTTCTACTGGTACATGGACAACCGTGTGGACCGATGGGCT
TACTAGTCTTGATCGTTACAAAGGACGATGCTACCACATCGAGCCCGTTC
CTGGAGAAGAAAGTCAATTCATTGCTTATGTAGCTTATCCCTTAGACCTT
TTTGAAGAAGGTTCTGTTACTAACATGTTTACTTCCATTGTAGGTAATGT
ATTTGGGTTCAAGGCTCTTCGCGCCCTACGTCTGGAGGATTTGCGAATTC
CTAACGCTTATGTTAAAACGTTCCAAGGCCCACCTCACGGAATCCAAGTG
GAAAGAGATAAATTGAACAAGTATGGTCGCCCTCTATTGGGATGTACTAT
TAAACCTAAATTGGGGTTATCCGCTAAGAATTACGGTAGAGCAGTTTACG
AATGTCTT
>5_Santolina_chamaecyparissus
AAAGCAAGTGTTGGATTCAAAGCCGGGGTTAAAGATTATAAATTGACTTA
TTATACTCCTGAGTATGAAACCAAGGATACTGATATCTTAGCAGCATTTC
GAGTAACTCCTCAACCTGGAGTTCCACCTGAAGAAGCAGGGGCCGCAGTA
GCTGCCGAATCTTCTACTGGTACATGGACAACTGTATGGACCGATGGACT
TACGAGCCTTGATCGTTACAAAGGGCGATGCTATGGAATTGAGCCTGTTC
CTGGAGAAGAGAATCAATATATTGCTTATGTAGCTTACCCATTAGACCTT
TTTGAAGAAGGTTCTGTTACTAACATGTTTACTTCCATTGTAGGTAACGT
ATTTGGTTTCAAAGCCCTGCGTGCTCTACGTCTGGAAGATTTGCGAATTC
CTACTGCGTATGTTAAAACTTTCCAAGGTCCGCCTCACGGTATCCAAGTT
GAAAGAGATAAATTGAACAAGTATGGTCGTCCTCTGTTGGGATGTACTAT
TAAACCTAAATTGGGGTTATCCGCTAAAAACTACGGTAGAGCTGTTTATG
AATGTCTT
>52_Leuzea_conifera
AAAGCAAGTGTTGGATTCAAAGCTGGTGTTAAAGATTATAAATTGACTTA
TTATACTCCTGACTATAAAACCAAGGATACTGATATCTTGGCAGCATTTC
GAGTAACTCCTCAACCTGGAGTTCCGCCTGAAGAAGCAGGGGCCGCAGTA
GCTGCCGAATCTTCTACTGGTACATGGACAACTGTGTGGACCGATGGACT
TACGAGTCTTGATCGTTACAAAGGGCGATGCTATGGAATCGAGCCTGTTC
CTGGAGAGGAAACTCAATTTATTGCTTATGTAGCTTACCCATTAGACCTT
TTTGAAGAAGGTTCTGTTACTAACATGTTTACGTCCATTGTAGGTAATGT
ATTTGGGTTCAAAGCCCTGCGTGCTCTACGTCTGGAAGATTTGCGAATCC
CTACTGCGTATGTTAAAACTTTCCAAGGTCCGCCTCACGGCATCCAAGTT
GAGAGAGATAAATTGAACAAGTATGGTCGTCCCCTGTTGGGATGTACTAT
TAAACCTAAATTGGGGTTATCTGCTAAAAACTACGGTAGAGCTGTTTATG
AATGTCTT
>56_Phlomis_lychnitis
AAAGCAAGTGTTGGATTCAAAGCGGGTGTTAAAGAGTACAAATTGACTTA
TTATACCCCTGAATACGAAACCAAAGATACTGATATCTTGGCAGCATTCC
GAGTAACTCCTCAACCTGGAGTTCCGCCCGAAGAAGCAGGGGCCGCGGTA
GCTGCCGAATCTTCGACTGGTACATGGACAACTGTGTGGACCGATGGACT
TACCAGCCTTGATCGTTACAAAGGGCGATGCTACCACATTGAGCCCGTTC
TTGGAGAAAAAGATCAATATATCTGTTATGTAGCTTACCCTTTAGACCTT
TTTGAAGAAGGTTCTGTTACTAACATGTTTACTTCCATTGTAGGAAATGT
ATTTGGATTCAAAGCCCTACGTGCTCTACGTCTGGAAGATCTGCGAGTCC
CTACTGCTTATATTAAAACTTTCCAAGGCCCACCTCATGGGATCCAAGTT
GAGAGAGATAAATTGAACAAGTATGGTCGTCCTCTGTTGGGATGTACTAT
TAAACCGAAATTGGGGTTATCTGCTAAAAACTATGGTAGAGCAGTTTATG
AATGTCTT
>58_Aristolochia_paucinervis
AAAGCAAGTGTTGGATTCCAAGCTGGTGTTAAAGATTACAAATTGACTTA
TTATACTCCTGAATATCAAACCAAAGATACTGATATCTTGGCAGCATTCC
GAGTAACTCCTCAACCGGGGGTTCCGCCTGAGGAAGCAGGGGCTGCAGTA
GCTGCCGAATCTTCTACTGGTACATGGACAACTGTGTGGACTGATGGACT
TACTAGCCTTGATCGTTACAAAGGACGATGCTACCACATCGAGCCCGTTC
CTGGGGAGGAAAGTCAATTTATTGCTTATGTAGCTTACCCTTTAGACCTT
TTTGAAGAAGGTTCTGTTACTAACATGTTTACTTCCATTGTAGGTAATGT
GTTTGGGTTCAAAGCCTTACGAGCTTTACGTCTGGAGGATCTACGAATTC
CTCCCGCTTATATCAAAACTTTCCAAGGCCCTCCCCACGGTATCCAAGTT
GAGAGAGATAAATTGAACAAGTATGGTCGTCCTCTATTGGGATGTACTAT
TAAACCAAAATTGGGGTTATCGGCGAAGAACTACGGTAGAGCGGTTTATG
AATGTCTC
>59_Thymelaea_pubescens
AAAGCAAGTGTTGGATTCAAAGCTGGTGTTAAAGAGTATAAATTGACTTA
TTATACTCCTGAATATGAAACCAAAGATACTGATATCTTGGCAGCGTTCC
GAGTAACTCCTCAACCAGGGGTTCCGCCTGAGGAAGCAGGGGCCGCAGTA
GCTGCTGAATCTTCTACTGGTACATGGACAACTGTGTGGACCGACGGGCT
TACCAGCCTTGATCGTTACAAAGGGCGATGCTACCACATCGAGCCCGTTC
CTGGGGAAGAAAATCAATATATATGTTATGTAGCTTACCCCTTAGACCTT
TTTGAAGAAGGTTCTGTTACTAACATGTTTACTTCCATTGTTGGTAATGT
ATTTGGGTTCAAAGCTCTGCGCGCTCTACGTCTAGAGGATCTGCGAATCC
CTACTGCTTATGTTAAAACTTTCCAAGGTCCGCCTCATGGCATCCAAGTT
GAAAGAGATAAATTGAACAAGTACGGCCGTCCCCTATTGGGATGTACTAT
TAAACCTAAATTGGGGTTATCCGCTAAGAACTACGGTAGAGCGGTTTATG
AATGTCTA
>6_Lithodora_fruticosa
AAAGCAAGTGTTGGATTCAAAGCTGGTGTTAAAGAGTACAAATTGACTTA
TTATACTCCTGAATACGAAACCAAGGATACTGATATCTTGGCAGCATTCC
GAGTAACTCCTCAACCTGGAGTTCCTCCTGAAGAAGCGGGAGCCGCAGTA
GCTGCCGAATCTTCTACTGGTACATGGACAACGGTGTGGACCGATGGACT
TACCAGCCTTGATCGTTACAAAGGGCGATGCTACCACATCGATCCCGTTC
CGGGAGACGAAAATCAATATATATGTTATGTAGCTTATCCTTTAGACCTT
TTTGAAGAAGGTTCTGTTACTAACATGTTTACTTCCATCGTAGGTAATGT
ATTTGGGTTCAAAGCCCTGCGCGCTCTACGTCTGGAAGATCTGCGAATCC
CTACTGCTTATGTTAAAACTTTCCAAGGCCCACCTCATGGGATCCAAGTT
GAAAGAGATAAATTGAACAAGTACGGCCGTCCTTTGTTGGGATGTACTAT
TAAACCTAAATTGGGCTTATCCGCTAAAAACTACGGTAGAGCGGTTTATG
AAGTCCTT
>60_Astragalus_incanus_sempervirens
AAAGCGAGTGTGGGGTTCAAAGCTGGTGTTAAAGATTATAGATTGACGTA
TTATACTCCTGATTATGAAACCAAAGATACTGATATCTTGGCAGCATTCC
GAGTAACTCCTCAACCTGGAGTTCCTGCTGAAGAAGCAGGTGCTGCGGTA
GCTGCCGAATCTTCCACTGGGACATGGACAACTGTGTGGACCGATGGTCT
TACCAGTCTTGATCGTTATAAAGGACGATGCTACCACATCGAGCCCGTTC
CTGGAGAAGAAAGTCAATTTATTGCTTATGTAGCTTATCCCTTAGACCTT
TTTGAAGAAGGTTCTGTTACTAACATGTTTACCTCCATTGTTGGTAATGT
ATTTGGATTCAAGGCTTTGCGCGCTCTACGTTTGGAGGATTTGCGAATCC
CTACTGCTTATGTTAAAACTTTCCAAGGTCCGCCTCACGGAATCCAAGTT
GAGAGAGATAAATTGAACAAGTATGGACGTCCCCTATTGGGATGTACCAT
TAAACCTAAATTGGGTTTATCCGCTAAGAATTACGGTAGAGCAGTTTATG
AATGTCTT
>61_Jurinea_humilis
AAAGCAAGTGTTGGATTCAAAGCTGGTGTTAAAGATTATAAATTGACTTA
TTATACTCCTGACTATGAAACCAAGGATACTGATATCTTGGCAGCATTTC
GAGTAACTCCTCAACCTGGAGTTCCGCCTGAAGAAGCAGGGGCCGCAGTA
GCTGCCGAATCTTCTACTGGTACATGGACAACTGTGTGGACCGATGGACT
TACGAGCCTTGATCGTTACAAAGGGCGATGCTATGGAATCGAGCCTGTTC
CTGGAGAAGAAAGTCAATTTATTGCTTATGTAGCTTACCCATTAGACCTT
TTTGAAGAAGGTTCTGTTACTAACATGTTTACTTCCATTGTAGGTAATGT
ATTTGGGTTCAAAGCCCTGCGTGCTCTACGTCTGGAAGATTTGCGAATCC
CTACTGCGTATGTTAAAACTTTCCAAGGTCCGCCTCACGGCATCCAAGTT
GAGAGAGATAAATTGAACAAGTATGGTCGTCCCCTGTTGGGATGTACTAT
TAAACCTAAATTGGGGTTATCCGCTAAAAACTACGGTAGAGCTGTTTATG
AATGTCTT
>7_Fumana_thymifolia
AAAGCAAGTGTTGGATTCAAAGCTGGTGTTAAAGAGTATAAATTGACTTA
TTATACTCCTGAATACGAAACCAAAGATACTGATATCTTGGCAGCATTCA
GAGTAACACCTCAACCCGGAGTTCCGCCTGAAGAAGCAGGGGCTGCGGTA
GCTGCTGAATCTTCTACTGGTACATGGACAACTGTGTGGACGGATGGACT
TACCAGCCTTGATCGTTACAAAGGCCGATGCTACAACATCGAGCCCGTTG
CTGGAGAAGAAAATCAATATATATGTTATGTAGCTTACCCTTTAGACCTT
TTTGAAGAGGGTTCTGTTACGAACATGTTTACTTCCATTGTGGGTAATGT
ATTTGGGTTCAAAGCCCTGCGCGCTCTACGTTTAGAGGATCTGCGAATCC
CTGTTGCTTATGTTAAAACTTTCCAAGGCCCACCTCACGGTATCCAAGTT
GAAAGAGATAAGTTGAACAAGTATGGCCGTCCACTACTGGGATGTACTAT
TAAACCTAAATTAGGCTTATCCGCTAAGAACTACGGTAGAGCGGTTTATG
AATGTCTA
>8_Fumana_ericoides
AAAGCAAGTGTTGGATTCAAAGCTGGTGTTAAAGAGTATAAATTGACTTA
TTATACTCCTGAATACGAAACCAAAGATACTGATATCTTGGCAGCATTCC
GAGTAACACCTCAACCCGGAGTTCCGCCTGAAGAAGCAGGGGCTGCGGTA
GCTGCTGAATCTTCTACTGGTACATGGACAACTGTGTGGACCGATGGACT
TACCAGCCTTGATCGTTACAAAGGCCGATGCTACCACATCGAGCCCGTTG
CTGGAGAAGAAAATCAATATATATGTTATGTAGCTTACCCTTTAGACCTT
TTTGAAGAGGGTTCTGTTACGAACATGTTTACTTCCATTGTGGGTAATGT
ATTTGGGTTCAAAGCGCTGCGCGCTCTACGTTTAGAGGATCTGCGAATCC
CTGTTGCTTATGTTAAAACTTTCCAAGGCCCACCTCACGGTATCCAAGTT
GAAAGAGATAAGTTGAACAAGTATGGACGTCCACTACTGGGATGTACTAT
TAAACCTAAATTAGGCTTATCTGCTAAGAACTACGGTAGAGCGGTTTATG
AATGTCTA
>9_Helianthemun_syriacum
AAAGCAAGTGTTGGATTCAAAGCTGGTGTTAAAGAGTATAAATTGACTTA
TTATACTCCGGAATACGAAACCAAAGATACTGATATCTTGGCAGCATTCC
GAGTAACACCGCAACCTGGAGTTCCTCCTGAAGAAGCAGGGGCTGCGGTA
GCTGCTGAATCTTCCACTGGTACATGGACAACTGTGTGGACCGATGGACT
TACCAGCCTTGATCGTTACAAAGGCCGATGCTACCACATCGAGCCCGTTG
CTGGCGAAGAAAATCAATATATATGTTATGTAGCTTACCCTTTAGACCTT
TTTGAAGAGGGTTCGGTTACTAACATGTTTACTTCCATTGTGGGTAATGT
ATTTGGGTTTAAAGCCCTGCGCGCTCTACGTTTAGAGGATCTGCGAATCC
CTGTTGCTTATACTAAAACTTTCCAAGGCCCACCTCACGGTATTCAAGTT
GAAAGAGATAAGTTGAACAAGTATGGCCGTCCCCTACTGGGATGTACGAT
TAAACCTAAATTAGGCTTATCCGCTAAGAACTACGGTAGAGCGGTTTATG
AATGTCTA
>Asperula_aristata
AAAGCAGGTGTGGGATTCAAAGCTGGTGTTAAAGAGTACAAATTAACTTA
TTATACTCCTGAATACGAAACCAAAGATACTGATATTTTAGCAGCATTCC
GAGTAACTCCTCAACCGGGAGTTCCGCCGGAAGAAGCGGGGGCCGCGGTA
GCTGCCGAGTCTTCTACTGGTACATGGACAACTGTATGGACAGATGGACT
TACCAGCCTTGATCGTTACAAAGGGCGATGCTACCACATTGAGCCAGTTC
CTGGAGAAGAAGATCAATTTATTGCTTATGTAGCTTATCCCTTAGACCTT
TTTGAAGAAGGTTCTGTTACTAACATGTTTACTTCGATTGTAGGTAATGT
ATTTGGGTTCAAAGCCCTACGCGCCCTACGTTTGGAAGATTTGCGAATTC
CCGTTGCTTATGTTAAAACCTTCCAAGGACCGCCTCATGGGATTCAAGTC
GAGAGAGATAAATTGAACAAGTACGGTCGTCCCCTGTTGGGATGTACTAT
TAAACCGAAATTAGGTTTATCTGCTAAAAACTACGGTAGAGCGGTTTATG
AATGTCTT
